# Supplementary material for: User Experiences and Attitudes Toward Sharing Wearable Activity Tracker Data with Healthcare Providers: A Cross-Sectional Study
Source: Healthcare (Basel). 2025 May 22;13(11):1215. doi: 10.3390/healthcare13111215 (PMC12154086; doi:10.3390/healthcare13111215)
Supplement: Supplementary file 1 [file healthcare-13-01215-s001.zip]

Archive with 3 entries (3 files):
- Supplementary File S1 Survey Instrument.pdf
- Supplementary File S2 List of Countries.pdf
- Supplementary File S3 (Tables S1-S4).pdf
